# Supplementary material for: Application of ultrasound in assessment of acute lung injury in mice
Source: PLoS One. 2025 Oct 7;20(10):e0332912. doi: 10.1371/journal.pone.0332912 (PMC12503332; doi:10.1371/journal.pone.0332912)
Supplement: S2 File — (XLSX) [file pone.0332912.s002.xlsx]

## Sheet: LUS Score
Mice ID	LUS Score for Figure 3
	Baseline (0 day)	1 day	2 day	3 day	5 day	7 day	9 day	11 day
1	3	45.4	55	66	45.4	33	11	2
2	4	20	28	40.5	42.9	30	24	5
3	4.5	24	35	49	55	30	20	7
4	3	46.3	54.1	65	40	21.5	7	6
5	9	45	45	59	25.2	27	9	3
6	5	15	30	45.1	42.5	22.8	4	8
7	4	37.7	42	50	47.8	21.1	11	1
8	4.5	33.8	50	64	42.5	34	12	7
9	4	30	37	59.7	50	30	10	5
10	4	32.1	35	45.7	45	25.2	12	5.5
11	5	25.5	45	52.2	45	29	13	9
mean	4.54545	32.2545	41.4636	54.2	43.7545	27.6	12.0909	5.31818
SD	1.61948	10.6364	9.25876	8.92547	7.41544	4.44949	5.59383	2.49272
SE	0.488293	3.20699	2.79162	2.69113	2.23584	1.34157	1.6866	0.751582

## Sheet: Lung function
	Lung function parameters for Figure 4
Mice ID	Ti									Te									F									EIP									EEP									TV
	0 h	6 h	12 h	24 h	48 h	72 h	120 h			0 h	6 h	12 h	24 h	48 h	72 h	120 h			0 h	6 h	12 h	24 h	48 h	72 h	120 h			0 h	6 h	12 h	24 h	48 h	72 h	120 h			0 h	6 h	12 h	24 h	48 h	72 h	120 h			0 h	6 h	12 h	24 h
1	0.04	0.11	0.09	0.06	0.06	0.04	0.05			0.12	0.39	0.25	0.33	0.17	0.25	0.16			510.28	176.41	218.81	208.84	285.15	441.67	351.59			6.23	6.06	5.97	5.89	6.01	6.01	6.07			5.1	60.8	105.63	195.14	50.432	14.2	8.14			0.38	0.18	0.26	0.24
2	0.04	0.11	0.09	0.06	0.07	0.04	0.05			0.14	0.2	0.21	0.24	0.16	0.13	0.1			399.83	198.92	179.74	228.53	292.77	399.5	422.02			6.49	6.13	5.96	5.97	6.04	5.9	6.3			2.3	85	119.19	109.39	38.92	17.01	14.69			0.35	0.23	0.28	0.42
3	0.04	0.1	0.07	0.07	0.06	0.05	0.03			0.1	0.21	0.19	0.26	0.12	0.12	0.09			395.36	132.03	207	205.89	338.64	430.89	471.85			6.31	6.02	6.07	6.11	6.03	6.15	6.17			3.4	63.55	61.19	109.1	45.93	15.32	6.11			0.35	0.18	0.28	0.3
4	0.04	0.1	0.09	0.06	0.05	0.04	0.03			0.11	0.22	0.28	0.37	0.16	0.13	0.09			437.66	174.36	212.77	234.34	328.43	252.67	333.87			6.1	6.26	6.1	5.77	6.12	6.11	6.47			2.8	81.8	117.66	282.08	36	19	5.7			0.34	0.25	0.34	0.31
5	0.04	0.11	0.09	0.06	0.04	0.04	0.05			0.1	0.26	0.24	0.28	0.27	0.12	0.15			478.82	218.09	264.99	243.4	424.2	450.53	441.11			6.16	6	5.9	5.87	5.87	5.92	6			5.3	100	250.13	189.77	43.34	9.39	6.08			0.34	0.2	0.25	0.28
6	0.04	0.09	0.07	0.06	0.06	0.06	0.05			0.14	0.16	0.27	0.24	0.17	0.11	0.1			401.12	177.33	198.92	227.27	297.32	422.38	454.4			6.14	6.21	6.13	5.98	6.11	6.36	6.02			4.12	85.13	121.77	148.87	29.2	8.52	8.27			0.31	0.24	0.28	0.42
7	0.03	0.09	0.08	0.07	0.06	0.04	0.04			0.14	0.25	0.2	0.29	0.13	0.09	0.1			449.83	201.45	196.51	222.26	285.01	272.6	414.66			6.2	6.18	5.86	6.8	6.04	6.06	6.84			3.95	67	90.31	97.47	33.81	13.62	10.7			0.35	0.26	0.29	0.33
8	0.05	0.13	0.07	0.08	0.04	0.05	0.05			0.11	0.21	0.21	0.21	0.12	0.1	0.1			405	157.07	219.81	211.39	384.4	390.73	472.08			5.99	6.07	5.96	5.85	6.1	6.07	6.18			4.5	85	90	103.5	50.411	10.7	12.9			0.32	0.22	0.22	0.31
9	0.05	0.1	0.08	0.07	0.05	0.04	0.05			0.14	0.25	0.44	0.28	0.19	0.11	0.09			509	179.61	179.74	190.16	396.81	306.58	480.05			5.86	6.41	5.96	5.99	5.96	6.11	6.16			3.69	114.45	43.46	148.17	56.46	31.74	13.13			0.33	0.25	0.34	0.25
10	0.03	0.09	0.09	0.07	0.05	0.04	0.05			0.15	0.2	0.26	0.28	0.14	0.21	0.09			442	208.92	213.07	214.71	398.9	501.21	471.43			5.83	6.36	6.07	5.92	6.26	6.11	6.03			3.2	133.04	61.19	114.82	48.32	26.03	11.09			0.32	0.23	0.26	0.25
11	0.03	0.1	0.08	0.05	0.05	0.05	0.03			0.11	0.23	0.21	0.26	0.19	0.16	0.1			400	218.47	198.9	292.45	404.51	408.56	484.7			6.16	5.91	5.9	5.93	6.06	6	6.28			4.87	123.95	117.66	131.26	42.76	8.87	5.85			0.34	0.22	0.23	0.35
mean	0.0390909	0.102727	0.0818182	0.0645455	0.0536364	0.0445455	0.0436364		mean	0.123636	0.234545	0.250909	0.276364	0.165455	0.139091	0.106364		mean	438.991	185.696	208.205	225.385	348.74	388.847	436.16		mean	6.13364	6.14636	5.98909	6.00727	6.05455	6.07273	6.22909		mean	3.93	90.8836	107.108	149.831	43.2348	13.47	9.33273		mean	0.339091	0.223636	0.275455	0.314545
SD	0.00700649	0.0119087	0.00873863	0.008202	0.00924416	0.00687552	0.00924416		SD	0.0185864	0.0588836	0.0696354	0.0441073	0.0427466	0.0492858	0.024606		SD	43.8693	26.6593	23.3403	26.7022	54.1288	78.386	51.6964		SD	0.190277	0.154937	0.0898281	0.27724	0.0988295	0.124587	0.247122		SD	0.964158	24.3238	54.6662	58.2619	8.17512	3.70159	3.3113		SD	0.0192117	0.027303	0.0385652	0.0625082
SE	0.00211254	0.00359062	0.0026348	0.00247299	0.00278722	0.00207305	0.00278722		SE	0.00560401	0.0177541	0.0209959	0.0132989	0.0128886	0.0148602	0.00741898		SE	13.2271	8.03808	7.03738	8.05101	16.3204	23.6343	15.5871		SE	0.0573708	0.0467152	0.0270842	0.0835909	0.0297982	0.0375643	0.07451		SE	0.290704	7.69185	16.4825	19.4206	2.46489	1.30871	0.998393		SE	0.00579256	0.00823217	0.0116278	0.0188469
[truncated: 51 more columns]

## Sheet: LW-TL
		Lung Weight / Tibial Length (LW/TL) for Figure 5 (n=5-6)
		Baseline (0 day)	1 day	2 day	3 day	5 day	7 day	9 day	11 day
		7.7	8.9	9.8	17.6	17.2	13.3	12.7	9.3
		7.6	10.7	9.8	17.6	13.2	13.7	12.7	8.7
		7.9	8.9	10	17.4	12.7	12.5	11.9	8.9
		7.6	8.2	9.3	14.3	16.6	12	12.2	9.4
		7.7	7.9	10.4	16.2	13	13	12.9	9.2
			8	10
	mean	7.7	8.76667	9.88333	16.62	14.54	12.9	12.48	9.1
	SD	0.122474	1.04243	0.360093	1.42197	2.1721	0.667083	0.414729	0.291548
	SE	0.0547723	0.425572	0.147007	0.635925	0.971391	0.298329	0.185472	0.130384

## Sheet: H&E+Sirius Red
	H&E	Lung injury index for Figure 6 (n=5-6)
		Baseline (0 day)	1 day	2 day	3 day	5 day	7 day	9 day	11 day
		1	7.5	8.7	15.3	14.2	12.9	9.2	5
		1	3.1	8.3	15.9	8.1	12.1	8.4	5
		1.5	14.3	9	15	9	13.5	7.9	2
		1.5	5.6	8.1	9.1	11.9	11.2	8.9	4
		1	4	6.8	14	10	11.3	10.3	3
			3.2	10.2
	mean	1.2	6.28333	8.51667	13.86	10.64	12.2	8.94	3.8
	SD	0.273861	4.26775	1.11967	2.74827	2.43988	1	0.907193	1.30384
	SE	0.122474	1.7423	0.457104	1.22906	1.09115	0.447214	0.405709	0.583095
	Sirius Red	Fibrosis for Figure 6 （n=5-6)
		Baseline (0 day)	1 day	2 day	3 day	5 day	7 day	9 day	11 day
		1.7	4.5874	3.348	3.3574	5.5829	10.455	17.01	15
		2	1.0393	2.7519	3.0983	6.8181	13.484	16.345	17.109
		2	4.2379	4.763	4.4248	5.8516	6.3511	11.433	19.132
		1.8	4.9126	2.586	4.4369	11.337	12.853	20.884	16.112
		1.9	1.9841	3.3322	3.812	6.8201	8.5546	6.2627	17.132
			3.2	3.2
	mean	1.88	3.32688	3.33018	3.82588	7.28194	10.3395	14.3869	16.897
	SD	0.130384	1.54826	0.769214	0.6085	2.33477	2.9712	5.64923	1.52563
	SE	0.0583095	0.632075	0.31403	0.27213	1.04414	1.32876	2.52641	0.682284

## Sheet: Correlation analysis 
	For Figure 7 A，B							For Figure 7 C-H
The correlation between LUS Score and lung injury index, or LW/TL							The correlation between LUS Score and lung functions at 24h after LPS intervention
Mice ID	Group	LUS Score	Lung injury index	LW/TL			Mice ID	LUS Score	Te	EEP	TV	PEF	EF50	Penh
12	Baseline (0 day)	3	1	7.7			1	45.4	0.33	195.14	0.24	5.32	6.7	11.6
13	Baseline (0 day)	4	1	7.6			2	20	0.24	109.39	0.42	7.57	6.23	4.63
14	Baseline (0 day)	5	1.5	7.9			3	24	0.26	109.1	0.3	8.46	8.87	8.22
15	Baseline (0 day)	4	1.5	7.6			4	46.3	0.37	282.08	0.31	7.59	8.37	16.54
16	Baseline (0 day)	3	1	7.7			5	45	0.28	189.77	0.28	6.21	11.2	9.66
17	1 day	35.4	7.5	8.9			6	15	0.24	148.87	0.42	8.95	5.39	5.96
18	1 day	20	3.1	10.7			7	37.7	0.29	97.47	0.33	8.46	10.91	6.94
19	1 day	36.3	14.3	8.9			8	33.8	0.21	103.5	0.31	7.94	8.81	7.76
20	1 day	35	5.6	8.2			9	30	0.28	148.17	0.25	8.95	6.59	7.71
21	1 day	37.7	4	7.9			10	32.1	0.28	114.82	0.25	5.55	7.2	6.21
22	1 day	33.8	3.2	8			11	25.5	0.26	131.26	0.35	7.94	6.57	6.06
23	2 day	45.4	8.7	9.8
24	2 day	20	8.3	9.8
25	2 day	46.3	9	10
26	2 day	45	8.1	9.3
27	2 day	37.7	6.8	10.4
28	2 day	33.8	10.2	10
29	3 day	65.2	15.3	17.6
30	3 day	60.2	15.9	17.6
31	3 day	64.4	15	17.4
32	3 day	65	9.1	14.3
33	3 day	50	14	16.2
34	5 day	49.7	14.2	17.2
35	5 day	54.5	8.1	13.2
36	5 day	49.3	9	12.7
37	5 day	45.3	11.9	16.6
38	5 day	48.3	10	13
39	7 day	31.9	12.9	13.3
40	7 day	33	12.1	13.7
41	7 day	32.6	13.5	12.5
42	7 day	30	11.2	12
43	7 day	32	11.3	13
44	9 day	20	9.2	12.7
45	9 day	13	8.4	12.7
46	9 day	10	7.9	11.9
47	9 day	14	8.9	12.2
48	9 day	24	10.3	12.9
49	11 day	7	5	9.3
50	11 day	8	5	8.7
51	11 day	3	2	8.9
52	11 day	6	4	9.4
53	11 day	5	3	9.2
